# Supplementary material for: The Chimeric Antigen Receptor T Cell Target Claudin 6 Is a Marker for Early Organ-Specific Epithelial Progenitors and Is Expressed in Some Pediatric Solid Tumor Entities
Source: Cancers (Basel). 2025 Mar 7;17(6):920. doi: 10.3390/cancers17060920 (PMC11940025; doi:10.3390/cancers17060920)
Supplement: Supplementary file 1 [file cancers-17-00920-s001.zip]

Archive with 1 entries (1 files):
- cancers-3476729-supplementary.pdf
